# Supplementary material for: A Universal and Single-Step (De)Molding Sorting Chip Integrating Inertial and Deterministic Lateral Displacement Units
Source: Bioengineering (Basel). 2025 Dec 5;12(12):1326. doi: 10.3390/bioengineering12121326 (PMC12730075; doi:10.3390/bioengineering12121326)
Supplement: Supplementary file 1 [file bioengineering-12-01326-s001.zip]

Archive with 1 entries (1 files):
- bioengineering-3961504-supplementary.pdf
